# Supplementary material for: T Cell Homeostasis Disturbances in a Cohort of Long-Term Elite Controllers of HIV Infection
Source: Int J Mol Sci. 2024 May 29;25(11):5937. doi: 10.3390/ijms25115937 (PMC11172696; doi:10.3390/ijms25115937)
Supplement: Supplementary file 1 [file ijms-25-05937-s001.zip]

Archive with 1 entries (1 files):
- ijms-2991559-supplementary.pdf
